# Supplementary material for: Prenatal Iodine Intake and Maternal Pregnancy and Postpartum Depressive and Anhedonia Symptoms: Findings from a Multiethnic US Cohort
Source: Nutrients. 2024 Jun 5;16(11):1771. doi: 10.3390/nu16111771 (PMC11174687; doi:10.3390/nu16111771)
Supplement: Supplementary file 1 [file nutrients-16-01771-s001.zip]

Archive with 1 entries (1 files):
- nutrients-3025964-supplementary.pdf
